# Supplementary material for: The Effects of Family Sports on Mental Health in Children and Adolescents: A Meta-Analysis
Source: Behav Sci (Basel). 2026 May 14;16(5):776. doi: 10.3390/bs16050776 (PMC13203365; doi:10.3390/bs16050776)
Supplement: Supplementary file 1 [file behavsci-16-00776-s001.zip]

Archive with 2 entries (2 files):
- Supplementary S1:PRISMA 2020 checklist.pdf
- Supplementary S2. Full Search Strategies.pdf
